# Supplementary material for: Smallholder farmers’ knowledge, attitudes, and practices (KAP) regarding agricultural inputs with a focus on agricultural biologicals
Source: Heliyon. 2024 Feb 20;10(4):e26719. doi: 10.1016/j.heliyon.2024.e26719 (PMC10906418; doi:10.1016/j.heliyon.2024.e26719)
Supplement: Multimedia component 2 [file mmc2.xlsx]

## Sheet: Knowledge 0 & 1 coding 
For what purpose do you use pesticides?	For what purpose do you use fertilizer?	Do you always know which type of pesticide to buy?	Do you know the contents of the pesticides or fertilizers?	do you think pesticides have a negative impact on human health, animal health, environment, crop production	What do you do to minimize the potential impact of pesticides on humans, animals, and the environment?	Do you know that there are safer alternatives to chemical pesticides?	According to your understanding, what are biologicals?	In case you have to choose between two types of inputs, which do you often take?	K Aggr
1	1	1	0	0	0	0	1	0	4
1	1	0	0	0	0	0	0	0	2
1	1	1	0	0	0	0	0	0	3
1	1	0	0	0	0	0	0	0	2
1	1	0	0	0	0	0	0	0	2
1	1	1	0	0	0	0	1	1	5
1	1	0	0	1	0	0	1	1	5
1	1	1	0	1	0	0	1	1	6
1	1	1	1	0	0	0	1	1	6
1	1	1	0	1	0	0	1	1	6
1	1	1	0	1	0	0	1	1	6
1	1	1	0	1	0	0	1	1	6
1	1	1	0	0	0	0	1	0	4
1	1	1	0	1	0	0	1	1	6
1	1	1	0	1	0	0	1	1	6
1	1	1	0	1	0	1	1	1	7
1	1	1	0	0	0	1	1	1	6
1	1	0	0	0	0	0	1	1	4
1	1	1	0	0	0	0	1	0	4
1	1	1	0	1	0	0	1	1	6
1	1	1	0	0	0	0	1	1	5
1	1	1	0	1	0	1	1	1	7
1	1	1	0	0	0	0	1	1	5
1	1	1	0	1	0	0	0	0	4
1	1	1	0	1	0	0	1	1	6
1	1	1	0	1	0	0	1	1	6
1	1	1	0	0	0	0	1	1	5
1	1	1	0	0	0	0	1	1	5
1	1	1	0	0	0	0	1	1	5
1	1	1	0	0	0	0	1	1	5
1	1	0	0	0	0	0	1	1	4
1	1	1	0	0	0	0	1	1	5
1	1	1	0	0	0	0	1	1	5
1	1	1	0	0	0	0	1	1	5
1	1	1	0	0	0	0	1	1	5
1	1	1	0	0	0	0	1	1	5
1	1	1	0	0	0	1	1	1	6
1	1	1	0	0	0	0	1	1	5
1	1	1	0	0	0	1	1	1	6
1	1	1	0	0	0	0	1	1	5
1	1	1	0	0	0	0	0	0	3
1	1	1	0	0	0	0	1	1	5
1	1	1	0	0	0	0	1	1	5
1	1	1	0	0	0	0	1	1	5
1	1	1	0	0	0	0	1	1	5
1	1	1	0	0	0	0	1	1	5
1	1	1	0	0	1	0	1	1	6
1	1	1	0	0	1	0	1	1	6
1	1	1	0	0	1	0	1	1	6
1	1	1	0	0	1	0	1	1	6
1	1	1	0	0	1	0	1	1	6
1	1	1	0	0	1	0	1	0	5
1	1	1	0	0	1	0	1	1	6
1	1	1	0	0	1	0	1	1	6
1	1	1	0	0	0	0	1	1	5
1	1	1	0	0	1	0	1	1	6
1	1	1	0	0	1	1	1	1	7
1	1	1	0	0	1	0	1	1	6
1	1	1	0	0	1	1	1	1	7
1	1	1	1	0	1	1	1	1	8
1	1	1	0	0	1	0	1	1	6
1	1	1	0	0	1	0	1	1	6
1	1	1	0	0	1	0	1	1	6
1	1	1	0	0	1	0	1	1	6
1	1	1	0	0	1	0	1	1	6
1	1	1	0	0	1	0	1	1	6
1	1	1	0	0	1	0	1	1	6
1	1	1	0	0	1	0	0	1	5
1	1	1	1	0	1	1	1	1	8
1	1	1	1	0	1	0	1	1	7
1	1	1	0	0	1	0	1	1	6
1	1	1	0	0	1	0	1	1	6
1	1	1	0	0	1	0	1	1	6
1	1	1	0	0	1	0	1	1	6
1	1	1	0	0	1	0	1	1	6
1	1	1	1	0	1	1	1	1	8
1	1	1	0	0	1	0	0	0	4
1	1	1	0	0	1	0	1	1	6
1	1	1	1	0	1	0	0	1	6
1	1	1	0	0	1	0	1	1	6
1	1	1	0	0	0	0	1	1	5
1	1	1	1	0	1	0	1	1	7
1	1	1	0	0	1	0	1	1	6
1	1	1	0	0	1	0	1	1	6
1	1	1	0	0	1	0	1	1	6
1	1	1	0	0	0	0	0	0	3
1	1	1	0	0	1	0	1	1	6
1	1	1	0	0	1	0	1	1	6
1	1	1	0	0	1	0	1	1	6
1	1	1	1	0	1	0	1	1	7
1	1	1	1	0	1	0	1	1	7
1	1	1	0	0	1	0	1	1	6
1	1	1	0	0	0	0	1	0	4
1	1	1	0	0	1	0	1	1	6
1	1	1	0	0	1	0	1	1	6
1	1	1	0	0	0	0	1	1	5
1	1	1	0	0	0	0	1	1	5
1	1	1	1	0	1	0	1	1	7
1	1	1	0	0	1	0	1	1	6
1	1	1	0	0	1	0	1	1	6
1	1	1	0	0	1	0	1	1	6
1	1	1	0	0	1	0	1	0	5
1	1	1	0	0	1	0	1	1	6
1	1	1	0	0	1	0	1	1	6
1	1	1	0	0	1	0	1	1	6
1	1	1	1	0	1	0	1	1	7
1	1	1	1	0	1	1	1	1	8
1	1	1	0	0	1	0	0	0	4
1	1	1	0	0	1	0	1	0	5
1	1	1	0	0	1	0	1	1	6
1	1	0	0	0	1	0	0	0	3
1	1	0	0	0	0	0	0	0	2
1	1	0	0	0	0	0	0	0	2
1	1	0	0	0	0	0	0	0	2
1	1	1	0	0	1	1	1	0	6
1	1	0	0	0	1	0	0	0	3
1	1	0	0	0	1	0	0	0	3
1	1	0	0	0	1	0	1	0	4
1	1	0	0	0	1	0	0	0	3
1	1	0	0	0	1	0	0	0	3
1	1	0	0	0	1	0	0	0	3
1	1	1	0	0	1	0	1	0	5
1	1	1	0	0	1	0	1	0	5
1	1	1	0	0	1	0	0	0	4
1	1	0	0	0	1	0	0	0	3
1	1	0	0	0	1	0	1	0	4
1	1	1	0	0	1	1	1	1	7
1	1	0	0	0	1	0	0	0	3
1	1	1	0	0	1	0	0	0	4
1	1	0	0	0	0	0	0	0	2
1	1	1	0	0	1	1	1	1	7
1	1	1	1	0	1	1	1	0	7
1	1	1	0	0	1	0	1	1	6
1	1	1	1	0	1	0	1	0	6
1	1	1	1	0	1	1	1	1	8
1	1	1	0	0	1	0	0	0	4
1	1	1	0	0	1	0	0	0	4
1	1	1	0	0	0	0	1	0	4
1	1	0	0	0	1	0	0	0	3
1	1	1	0	0	1	0	0	0	4
1	1	0	0	0	1	0	0	0	3
1	1	1	0	0	1	0	0	0	4
1	1	0	0	0	1	0	0	0	3
1	1	1	0	0	1	0	0	0	4
1	1	0	0	0	1	0	0	0	3
1	1	0	0	0	1	0	0	0	3
1	1	0	0	0	1	0	0	0	3
1	1	1	0	0	1	0	1	0	5
1	1	1	1	0	1	0	1	0	6
1	1	1	0	0	1	0	0	0	4
1	1	0.826667	0.106667	0.0866667	0.62	0.106667	0.753333	0.653333

## Sheet: Attitude 0 & 1 coding
A. It is advantageous to use biologicals	B. Biologicals can produce healthy food	C. Biologicals increase yield of crops	D. Biologicals can increase income for farmers	E. Information on biologicals and how to use them is easily available	F. Biologicals are risk free	G. All biologicals are safe for environment	H. Preferences in the food market influence the use of biologicals	I. There are no conditions or rules in using biologicals	J. Biologicals are easier to use than conventional inputs	K. Biologicals are more accessible (I spend less time, distance to get them)	L. Biologicals are cheaper	M. The community supports the use of biologicals	N. The government supports the use of biologicals	O. I will recommend biologicals as a safer alternative to neighbours/others	A Agg
1	0	0	0	0	0	0	0	0	0	0	0	0	0	0	1
0	0	0	0	0	0	0	0	0	0	0	0	0	0	0	0
0	0	0	0	0	0	0	0	0	0	0	0	0	0	0	0
0	0	0	0	0	0	0	0	0	0	0	0	0	0	0	0
0	0	0	0	0	0	0	0	0	0	0	0	0	0	0	0
1	1	1	1	1	0	0	0	0	0	0	0	0	1	1	7
1	1	1	1	1	0	0	0	0	1	1	1	1	1	1	11
1	1	1	1	1	0	0	0	0	0	0	0	0	1	1	7
1	1	1	1	1	0	0	1	1	0	0	0	0	1	1	9
1	1	1	1	1	0	0	0	0	0	0	0	0	1	1	7
1	1	1	1	1	0	0	0	0	0	0	0	0	1	1	7
1	1	1	1	1	0	0	0	1	0	0	0	0	1	1	8
1	1	1	1	1	0	0	1	0	0	0	0	0	1	1	8
1	1	1	1	1	0	0	1	0	0	0	0	0	1	1	8
1	1	1	1	1	0	0	0	0	0	0	0	0	1	1	7
1	1	1	1	1	0	0	0	0	0	0	0	0	1	1	7
1	1	1	1	1	0	0	1	0	0	0	0	0	1	1	8
0	1	1	1	1	0	0	0	0	0	0	0	0	1	1	6
1	0	0	0	0	0	0	0	0	0	0	0	0	0	0	1
1	1	1	1	1	0	0	0	0	0	0	0	0	1	1	7
1	1	1	1	1	0	0	0	0	0	0	0	0	1	1	7
1	1	1	1	1	0	0	0	0	0	0	0	0	1	1	7
1	1	1	1	1	0	0	0	0	0	0	0	0	1	1	7
0	0	0	0	0	0	0	0	0	0	0	0	0	0	0	0
1	1	1	1	1	0	0	0	0	0	0	0	0	1	1	7
1	1	1	1	1	0	0	0	0	0	0	0	0	1	1	7
1	1	1	1	1	0	0	0	1	1	1	1	1	1	1	12
1	1	1	1	1	0	0	0	0	0	0	0	0	1	1	7
1	1	1	1	1	0	0	0	0	0	0	0	0	1	1	7
1	1	1	1	1	0	0	0	0	0	0	0	0	1	1	7
1	1	1	1	1	0	0	0	0	0	0	0	0	1	1	7
1	1	1	1	1	0	0	0	0	0	0	0	0	1	1	7
1	1	1	1	1	0	0	0	0	0	0	0	0	1	1	7
1	1	1	1	1	0	0	0	0	0	0	0	0	1	1	7
1	1	1	1	1	0	0	0	0	0	0	0	0	1	1	7
1	1	1	1	1	0	0	0	0	0	0	0	0	1	1	7
1	1	1	1	1	0	0	0	0	0	0	0	0	1	1	7
1	1	1	1	1	0	0	1	0	0	0	0	0	1	1	8
1	1	1	1	1	0	0	1	0	0	0	0	0	1	1	8
1	1	1	1	1	0	0	1	0	0	0	0	0	1	1	8
0	0	0	0	0	0	0	0	0	0	0	0	0	0	0	0
1	1	1	1	1	0	0	0	0	0	0	0	0	1	1	7
1	1	1	1	1	0	0	0	0	0	0	0	0	1	1	7
1	1	1	1	1	0	0	1	0	0	0		0	1	1	8
1	1	1	1	1	0	0	1	0	0	0	1	0	1	1	9
1	1	1	1	1	0	0	0	0	1	1	1	0	1	1	10
1	1	1	1	0	1	1	0	0	0	0	0	1	1	1	9
1	1	1	1	0	0	0	0	0	0	0	0	1	1	1	7
1	1	1	1	0	0	0	0	0	0	0	0	1	1	1	7
1	1	1	1	0	0	0	0	0	0	0	0	1	1	1	7
1	1	1	1	0	0	0	0	0	0	0	0	1	1	1	7
1	1	1	1	0	0	0	0	0	0	0	0	1	1	1	7
1	1	1	1	0	0	0	0	0	0	0	0	1	1	1	7
1	1	1	1	0	0	0	0	0	0	0	0	1	1	1	7
1	1	1	1	0	0	0	0	0	0	0	0	1	1	1	7
1	1	1	1	0	0	0	0	0	0	0	0	1	1	1	7
1	1	1	1	0	0	0	0	0	0	0	0	1	1	1	7
1	1	1	1	0	0	0	0	0	0	0	0	1	1	1	7
1	1	1	1	0	0	0	0	0	0	0	0	1	1	1	7
1	1	1	1	0	1	0	0	0	1	1	1	1	1	1	11
1	1	1	1	0	1	0	0	0	1	1	1	1	1	1	11
1	1	1	1	0	0	0	0	0	0	0	0	1	1	1	7
1	1	1	1	0	0	0	0	0	0	0	0	1	1	1	7
1	1	1	1	0	0	0	0	0	0	0	0	1	1	1	7
1	1	1	1	0	0	0	0	0	0	0	0	1	1	1	7
1	1	1	1	0	0	0	0	0	0	0	0	1	1	1	7
1	1	1	1	0	0	0	0	0	0	0	0	1	1	1	7
1	1	1	1	0	0	0	0	0	1	0	0	1	1	1	8
1	1	1	1	0	1	0	0	0	0	0	0	1	1	1	8
1	1	1	1	0	0	0	0	0	0	0	0	1	1	1	7
1	1	1	1	0	0	0	0	0	0	0	0	1	1	1	7
1	1	1	1	0	0	0	0	0	0	0	0	1	1	1	7
1	1	0	1	0	1	1	0	0	0	0	0	1	1	1	8
1	1	1	1	0	0	0	0	0	1	0	0	1	1	1	8
1	1	1	1	0	1	0	0	0	1	0	0	1	1	1	9
1	1	0	1	0	0	0	0	0	1	1	0	1	1	1	8
0	0	0	0	0	0	0	0	0	0	0	0	0	0	0	0
1	1	1	1	0	0	0	0	0	0	0	0	1	1	1	7
1	1	1	1	0	0	0	0	0	1	0	1	1	1	1	9
1	1	1	1	0	0	0	0	0	1	1	1	1	1	1	10
1	1	1	1	0	0	0	0	0	0	0	0	1	1	1	7
1	1	1	1	0	0	0	0	0	1	1	1	1	1	1	10
1	1	1	1	0	1	1	0	0	0	0	0	1	1	1	9
1	1	1	1	0	0	0	0	0	0	0	0	1	1	1	7
1	1	1	1	0	0	0	0	0	0	0	0	1	1	1	7
0	0	0	0	0	0	0	0	0	0	0	0	0	0	0	0
1	1	1	1	0	0	0	0	0	0	0	0	1	1	1	7
1	1	1	1	0	0	0	0	0	1	0	0	1	1	1	8
1	1	1	1	0	0	0	0	0	1	0	0	1	1	1	8
1	1	1	1	0	1	0	0	0	1	0	0	1	1	1	9
1	1	1	1	0	0	0	0	0	1	0	1	1	1	1	9
1	1	1	1	0	0	0	0	0	1	1	1	1	1	1	10
1	1	1	1	0	0	0	0	0	0	1	1	1	0	1	8
1	1	1	1	0	0	0	0	0	1	0	1	1	1	1	9
1	1	1	1	0	0	0	0	0	0	1	1	1	1	1	9
1	1	1	1	0	0	0	0	0	0	1	1	1	1	1	9
1	1	1	1	0	0	0	0	0	0	0	0	0	0	0	4
1	1	1	1	0	1	0	0	0	1	1	1	1	1	1	11
1	1	1	1	0	0	0	0	0	1	1	1	1	1	1	10
1	1	1	1	0	0	0	0	0	1	1	1	1	1	1	10
1	1	1	1	0	0	0	0	0	0	0	1	1	1	1	8
0	0	0	0	0	0	0	0	0	0	0	0	0	0	0	0
1	1	1	1	0	1	0	0	0	1	1	1	1	1	1	11
1	1	1	1	0	0	0	0	0	1	1	1	1	1	1	10
1	1	1	1	0	0	0	0	0	0	1	1	1	1	1	9
1	1	1	1	0	0	0	0	0	0	0	0	1	1	1	7
1	1	1	1	1	0	1	1	0	0	0	0	1	1	1	10
0	0	0	0	0	0	0	0	0	0	0	0	0	0	0	0
0	1	0	0	0	0	1	0	0	0	1	0	1	1	0	5
1	1	1	1	1	0	0	0	0	0	0	1	0	1	1	8
0	0	0	0	0	0	0	0	0	0	0	0	0	0	0	0
0	0	0	0	0	0	0	0	0	0	0	0	0	0	0	0
0	0	0	0	0	0	0	0	0	0	0	0	0	0	0	0
0	0	0	0	0	0	0	0	0	0	0	0	0	0	0	0
1	1	1	1	1	0	0	0	1	1	0	1	1	1	1	11
0	0	0	0	0	0	0	0	0	0	0	0	0	0	0	0
0	0	0	0	0	0	0	0	0	0	0	0	0	0	0	0
1	1	1	1	0	0	0	0	0	0	0	0	0	0	0	4
0	0	0	0	0	0	0	0	0	0	0	0	0	0	0	0
0	0	0	0	0	0	0	0	0	0	0	0	0	0	0	0
0	0	0	0	0	0	0	0	0	0	0	0	0	0	0	0
1	1	1	1	0	0	0	0	0	0	0	0	1	0	0	5
1	1	1	1	0	0	0	0	0	0	0	0	1	0	0	5
0	0	0	0	0	0	0	0	0	0	0	0	0	0	0	0
0	0	0	0	0	0	0	0	0	0	0	0	0	0	0	0
0	1	0	0	0	0	0	0	0	0	0	0	0	0	0	1
1	1	1	1	1	0	1	0	0	0	0	0	1	1	1	9
0	0	0	0	0	0	0	0	0	0	0	0	0	0	0	0
0	0	0	0	0	0	0	0	0	0	0	0	0	0	0	0
0	0	0	0	0	0	0	0	0	0	0	0	0	0	0	0
1	1	1	1	1	0	1	1	0	0	1	1	1	1	1	12
1	1	1	1	1	0	0	1	0	0	1	1	1	1	1	11
0	1	1	1	1	0	0	1	0	1	0	1	1	1	1	10
0	1	1	1	0	0	0	0	0	0	0	1	1	1	1	7
1	1	1	1	1	0	0	1	0	0	0	0	1	1	1	9
0	0	0	0	0	0	0	0	0	0	0	0	0	0	0	0
0	0	0	0	0	0	0	0	0	0	0	0	0	0	0	0
0	0	1	1	0	1	1	1	0	0	0	1	1	1	1	9
0	0	0	0	0	0	0	0	0	0	0	0	0	0	0	0
0	0	0	0	0	0	0	0	0	0	0	0	0	0	0	0
0	0	0	0	0	0	0	0	0	0	0	0	0	0	0	0
0	0	0	0	0	0	0	0	0	0	0	0	0	0	0	0
0	0	0	0	0	0	0	0	0	0	0	0	0	0	0	0
0	0	0	0	0	0	0	0	0	0	0	0	0	0	0	0
0	0	0	0	0	0	0	0	0	0	0	0	0	0	0	0
0	0	0	0	0	0	0	0	0	0	0	0	0	0	0	0
0	0	0	0	0	0	0	0	0	0	0	0	0	0	0	0
1	0	0	0	0	0	1	0	0	0	0	1	1	1	1	6
1	1	1	1	1	0	1	1	1	0	0	0	1	1	1	11
0	0	0	0	0	0	0	0	0	0	0	0	0	0	0	0

## Sheet: Practice 0 & 1 coding
3.1. Do you use agricultural inputs in crop farming?	3.3. Which agricultural inputs do you use in farming?	4.3. Have you ever bought a pesticide that is claimed to be safer for your health, your animals' health and / or the environment?	4.8. Do you use biologicals?	4.11. Which kind of biologicals did you use in the last seasons? State the names or show the cover or picture of box.	4.13. Did you use biologicals in the last 2 farming seasons?	4.15. How often do you use biologicals?	4.17. How many times do you use biologicals in a given season?	P Agg
1	1	0	0	0	0	0	0	2
1	1	0	0	0	0	0	0	2
1	1	0	0	0	0	0	0	2
1	1	0	0	0	0	0	0	2
1	1	0	0	0	0	0	0	2
1	1	0	1	1	1	1	1	7
1	1	0	1	1	1	1	1	7
1	1	0	1	1	1	1	1	7
1	1	0	1	1	1	1	1	7
1	1	0	1	1	1	1	1	7
1	1	0	1	0	1	1	1	6
1	1	0	1	1	1	1	1	7
1	1	0	1	1	1	1	1	7
1	1	0	1	1	1	1	1	7
1	1	0	1	1	1	1	1	7
1	1	0	1	1	1	1	1	7
1	1	0	1	1	1	1	1	7
1	1	0	1	1	1	1	1	7
1	1	0	0	0	0	0	0	2
1	1	0	1	1	1	1	1	7
1	1	0	1	1	1	1	1	7
1	1	0	1	1	1	1	1	7
1	1	0	1	1	1	1	1	7
1	1	0	0	0	0	0	0	2
1	1	0	1	0	1	1	1	6
1	1	0	1	0	1	1	1	6
1	1	0	1	1	1	1	1	7
1	1	0	1	1	1	1	1	7
1	1	0	1	1	1	1	1	7
1	1	0	1	0	1	1	1	6
1	1	0	1	1	1	1	1	7
1	1	0	1	0	1	1	1	6
1	1	0	1	1	1	1	1	7
1	1	0	1	1	1	1	1	7
1	1	0	1	0	1	1	1	6
1	1	0	1	1	1	1	1	7
1	1	0	1	1	1	1	1	7
1	1	0	1	1	1	1	1	7
1	1	0	1	1	1	1	1	7
1	1	0	1	0	1	1	1	6
1	1	0	0	0	0	0	0	2
1	1	0	1	1	1	1	1	7
1	1	0	1	1	1	1	1	7
1	1	0	1	1	1	1	1	7
1	1	0	1	0	1	1	1	6
1	1	0	1	0	1	1	1	6
1	1	0	1	0	1	1	1	6
1	1	0	1	1	1	1	1	7
1	1	0	1	0	1	1	1	6
1	1	0	1	1	1	1	1	7
1	1	0	1	0	1	1	1	6
1	1	0	0	0	0	0	0	2
1	1	0	1	1	1	1	1	7
1	1	0	1	1	1	1	1	7
1	1	0	1	1	1	1	1	7
1	1	0	1	1	1	1	1	7
1	1	0	1	1	1	1	1	7
1	1	0	1	1	1	1	1	7
1	1	0	1	1	1	1	1	7
1	1	0	1	1	1	1	1	7
1	1	0	1	1	1	1	1	7
1	1	0	1	1	1	1	1	7
1	1	0	1	1	1	1	1	7
1	1	0	1	1	1	1	1	7
1	1	0	1	1	1	1	1	7
1	1	0	1	1	1	1	1	7
1	1	0	1	1	1	1	1	7
1	1	0	1	0	1	1	1	6
1	1	0	1	1	1	1	1	7
1	1	0	1	0	1	1	1	6
1	1	0	1	1	1	1	1	7
1	1	0	1	1	1	1	1	7
1	1	0	1	1	1	1	1	7
1	1	0	1	1	1	1	1	7
1	1	0	1	1	1	1	1	7
1	1	0	1	1	1	1	1	7
1	1	0	0	0	0	0	0	2
1	1	0	1	1	1	1	1	7
1	1	0	1	0	1	1	1	6
1	1	0	1	1	1	1	1	7
1	1	0	1	1	1	1	1	7
1	1	0	1	1	1	1	1	7
1	1	0	1	1	1	1	1	7
1	1	0	1	1	1	1	1	7
1	1	0	1	1	1	1	1	7
1	1	0	0	0	0	0	0	2
1	1	0	1	1	1	1	1	7
1	1	0	1	1	1	1	1	7
1	1	0	1	1	1	1	1	7
1	1	0	1	1	1	1	1	7
1	1	0	1	1	1	1	1	7
1	1	0	1	1	1	1	1	7
1	1	0	1	0	1	1	1	6
1	1	0	1	1	1	1	1	7
1	1	0	1	1	1	1	1	7
1	1	0	1	1	1	1	1	7
1	1	0	1	1	1	1	1	7
1	1	0	1	1	1	1	1	7
1	1	0	1	1	1	1	1	7
1	1	0	1	1	1	1	1	7
1	1	0	1	1	1	1	1	7
1	1	0	0	0	0	0	0	2
1	1	0	1	1	1	1	1	7
1	1	0	1	1	1	1	1	7
1	1	0	1	1	1	1	1	7
1	1	0	1	1	1	1	1	7
1	1	1	1	1	1	1	1	8
1	1	0	0	0	0	0	0	2
1	1	0	1	0	1	1	1	6
1	1	0	1	1	1	1	1	7
1	1	0	0	0	0	0	0	2
1	1	0	0	0	0	0	0	2
1	1	0	0	0	0	0	0	2
1	1	0	0	0	0	0	0	2
1	1	1	1	1	1	1	1	8
1	1	0	0	0	0	0	0	2
1	1	0	0	0	0	0	0	2
1	1	0	1	1	0	1	1	6
1	1	0	0	0	0	0	0	2
1	1	0	0	0	0	0	0	2
1	1	0	0	0	0	0	0	2
1	1	0	1	1	1	1	1	7
1	1	0	1	1	1	1	1	7
1	1	0	0	0	0	0	0	2
1	1	0	0	0	0	0	0	2
1	1	0	0	0	0	0	0	2
1	1	1	1	1	1	1	1	8
1	1	0	0	0	0	0	0	2
1	1	0	0	0	0	0	0	2
1	1	0	0	0	0	0	0	2
1	1	1	1	1	0	1	1	7
1	1	0	1	1	1	1	1	7
1	1	0	1	1	1	1	1	7
1	1	0	0	0	0	0	0	2
1	1	1	1	1	1	1	1	8
1	1	0	0	0	0	0	0	2
1	1	0	0	0	0	0	0	2
1	1	0	1	0	1	1	1	6
1	1	0	0	0	0	0	0	2
1	1	0	0	0	0	0	0	2
1	1	0	0	0	0	0	0	2
1	1	0	0	0	0	0	0	2
1	1	0	0	0	0	0	0	2
1	1	0	0	0	0	0	0	2
1	1	0	0	0	0	0	0	2
1	1	0	0	0	0	0	0	2
1	1	0	0	0	0	0	0	2
1	1	0	0	0	0	0	0	2
1	1	0	0	0	0	0	0	2
1	1	0	0	0	0	0	0	2
1	1	0.0333333	0.713333	0.593333	0.7	0.713333	0.713333	5.46667
